# Supplementary material for: Ecological Niche Changes and Risk Regionalization of the Invasive Plant Praxelis clematidea
Source: Ecol Evol. 2025 Jun 18;15(6):e71546. doi: 10.1002/ece3.71546 (PMC12176453; doi:10.1002/ece3.71546)
Supplement: Supplementary file 2 — Data S1. [file ECE3-15-e71546-s002.xlsx]

## Sheet: native regions (South America) 
Species	Longitude	Latitude
Praxelis clematidea	-68.4912	-10.5098
Praxelis clematidea	-49.0428	-25.2993
Praxelis clematidea	-49.3485	-25.444
Praxelis clematidea	-53.2921	-23.6259
Praxelis clematidea	-49.948	-23.1301
Praxelis clematidea	-43.6547	-22.9906
Praxelis clematidea	-58.0672	-26.6608
Praxelis clematidea	-58.2689	-26.8658
Praxelis clematidea	-49.2385	-25.4548
Praxelis clematidea	-49.7771	-25.4703
Praxelis clematidea	-48.4022	-25.6052
Praxelis clematidea	-48.5011	-27.182
Praxelis clematidea	-49.7906	-24.3325
Praxelis clematidea	-48.6042	-26.0981
Praxelis clematidea	-35.2022	-5.83444
Praxelis clematidea	-52.4349	-25.6827
Praxelis clematidea	-54.54	-18.18
Praxelis clematidea	-38.8869	-3.57444
Praxelis clematidea	-54.5756	-25.4767
Praxelis clematidea	-38.6456	-3.71167
Praxelis clematidea	-38.5582	-3.79858
Praxelis clematidea	-42.4881	-19.5794
Praxelis clematidea	-53.0308	-24.0689
Praxelis clematidea	-37.1608	-10.8231
Praxelis clematidea	-40.8127	-3.96844
Praxelis clematidea	-35.2011	-5.84806
Praxelis clematidea	-48.585	-27.0233
Praxelis clematidea	-57.2359	-15.8223
Praxelis clematidea	-53.4622	-22.8519
Praxelis clematidea	-53.4333	-22.8364
Praxelis clematidea	-52.2047	-20.0036
Praxelis clematidea	-47.9167	-15.7667
Praxelis clematidea	-53.2583	-22.7661
Praxelis clematidea	-55.3942	-29.6664
Praxelis clematidea	-53.1614	-22.6947
Praxelis clematidea	-64.9153	-31.0797
Praxelis clematidea	-46.3483	-12.3056
Praxelis clematidea	-46.5079	-10.5751
Praxelis clematidea	-47.7194	-11.6928
Praxelis clematidea	-43.9075	-21.7153
Praxelis clematidea	-50.2704	-29.9117
Praxelis clematidea	-54.4814	-25.6269
Praxelis clematidea	-54.4356	-25.6831
Praxelis clematidea	-43.5111	-23.0444
Praxelis clematidea	-36.2908	-10.2758
Praxelis clematidea	-36.4853	-10.4661
Praxelis clematidea	-53.2578	-22.7972
Praxelis clematidea	-49.1917	-25.4819
Praxelis clematidea	-48.0436	-19.0844
Praxelis clematidea	-48.8147	-23.0186
Praxelis clematidea	-37.1317	-11.0924
Praxelis clematidea	-37.1903	-10.4919
Praxelis clematidea	-37.3175	-10.8219
Praxelis clematidea	-48.0039	-19.0944
Praxelis clematidea	-48.0111	-19.1619
Praxelis clematidea	-52.7814	-22.7722
Praxelis clematidea	-52.7446	-22.7624
Praxelis clematidea	-53.3653	-22.0767
Praxelis clematidea	-57.0428	-19.3983
Praxelis clematidea	-43.6208	-19.3597
Praxelis clematidea	-43.6031	-19.3019
Praxelis clematidea	-48.8753	-18.8703
Praxelis clematidea	-43.3611	-18.1303
Praxelis clematidea	-52.8567	-26.4006
Praxelis clematidea	-43.6031	-18.2172
Praxelis clematidea	-47.8602	-24.1726
Praxelis clematidea	-57.0611	-19.5878
Praxelis clematidea	-49.3642	-24.1183
Praxelis clematidea	-38.2256	-11.059
Praxelis clematidea	-64.9349	-23.918
Praxelis clematidea	-48.5383	-25.8408
Praxelis clematidea	-53.2969	-22.7608
Praxelis clematidea	-44.8839	-20.1389
Praxelis clematidea	-36.9886	-10.6483
Praxelis clematidea	-37.1697	-10.8064
Praxelis clematidea	-48.575	-15.4303
Praxelis clematidea	-48.9639	-15.7178
Praxelis clematidea	-48.5339	-15.4731
Praxelis clematidea	-48.4208	-27.5269
Praxelis clematidea	-55.6673	-20.4427
Praxelis clematidea	-48.8945	-15.7921
Praxelis clematidea	-47.0767	-24.4425
Praxelis clematidea	-43.7621	-19.0281
Praxelis clematidea	-40.5979	-9.47192
Praxelis clematidea	-37.315	-10.7581
Praxelis clematidea	-41.591	-9.05133
Praxelis clematidea	-44.3728	-21.7244
Praxelis clematidea	-57.0167	-19.5028
Praxelis clematidea	-44	-19
Praxelis clematidea	-40.5738	-9.45849
Praxelis clematidea	-63.2861	-17.5219
Praxelis clematidea	-37.4381	-11.2686
Praxelis clematidea	-52.2047	-24.0158
Praxelis clematidea	-52.3465	-24.0326
Praxelis clematidea	-51.9394	-23.4033
Praxelis clematidea	-37.1041	-10.2635
Praxelis clematidea	-57.4833	-18.0411
Praxelis clematidea	-43.6497	-18.2392
Praxelis clematidea	-63.3397	-17.5589
Praxelis clematidea	-63.2425	-17.4917
Praxelis clematidea	-63.6503	-17.2325
Praxelis clematidea	-48.7869	-17.0081
Praxelis clematidea	-35.7674	-9.43755
Praxelis clematidea	-40.4464	-18.7828
Praxelis clematidea	-38.5057	-8.6554
Praxelis clematidea	-36.086	-9.95346
Praxelis clematidea	-35.926	-10.4221
Praxelis clematidea	-35.8795	-10.9027
Praxelis clematidea	-49.6039	-28.5494
Praxelis clematidea	-36.8367	-10.3116
Praxelis clematidea	-36.1119	-9.94008
Praxelis clematidea	-37.2287	-7.87706
Praxelis clematidea	-36.3002	-11.3882
Praxelis clematidea	-35.4421	-9.15494
Praxelis clematidea	-47.8383	-15.8946
Praxelis clematidea	-44.2369	-20.1392
Praxelis clematidea	-54.3933	-20.5861
Praxelis clematidea	-63.8186	-20.5219
Praxelis clematidea	-53.6472	-20.6297
Praxelis clematidea	-37.5015	-10.2926
Praxelis clematidea	-36.3003	-11.3687
Praxelis clematidea	-38.1375	-8.25694
Praxelis clematidea	-57.0178	-19.575
Praxelis clematidea	-37.9794	-12.3744
Praxelis clematidea	-42.4245	-22.9206
Praxelis clematidea	-52.3125	-24.1078
Praxelis clematidea	-51.9283	-23.4294
Praxelis clematidea	-34.9869	-7.72556
Praxelis clematidea	-51.8167	-20.7294
Praxelis clematidea	-34.9811	-7.75136
Praxelis clematidea	-57.0052	-19.4741
Praxelis clematidea	-40.5261	-12.4478
Praxelis clematidea	-64.3008	-20.2119
Praxelis clematidea	-48.0236	-16.5158
Praxelis clematidea	-63.6844	-18.2556
Praxelis clematidea	-64.1381	-20.2164
Praxelis clematidea	-64.2167	-21.75
Praxelis clematidea	-63.8767	-19.7533
Praxelis clematidea	-40.6656	-18.9781
Praxelis clematidea	-60.4242	-16.4308
Praxelis clematidea	-53.4924	-22.8572
Praxelis clematidea	-47.5333	-22.3833
Praxelis clematidea	-48.0081	-15.8972
Praxelis clematidea	-39.2542	-17.2153
Praxelis clematidea	-67.7833	-10.0333
Praxelis clematidea	-63.36	-17.7339
Praxelis clematidea	-63.9506	-19.7964
Praxelis clematidea	-63.5853	-21.5975
Praxelis clematidea	-64.3592	-22.6422
Praxelis clematidea	-45.1631	-12.1617
Praxelis clematidea	-36.2675	-10.0257
Praxelis clematidea	-64.2975	-18.9942
Praxelis clematidea	-56.8333	-21.0864
Praxelis clematidea	-68.5547	-14.3914
Praxelis clematidea	-53.6139	-22.8594
Praxelis clematidea	-47.5533	-15.4353
Praxelis clematidea	-38.3167	-12.6833
Praxelis clematidea	-47.9261	-15.7317
Praxelis clematidea	-48.4172	-6.11889
Praxelis clematidea	-47.9	-15.9333
Praxelis clematidea	-48.1833	-19.0022
Praxelis clematidea	-48.3092	-19.0058
Praxelis clematidea	-39.5667	-16.3667
Praxelis clematidea	-46.455	-14.4286
Praxelis clematidea	-41.3033	-3.28528
Praxelis clematidea	-41.5094	-3.48167
Praxelis clematidea	-35.9427	-9.52714
Praxelis clematidea	-41.8672	-13.5589
Praxelis clematidea	-48.0833	-19.0517
Praxelis clematidea	-49.2731	-25.4278
Praxelis clematidea	-48.1425	-19.0883
Praxelis clematidea	-48.8125	-1.61889
Praxelis clematidea	-36.5744	-9.51895
Praxelis clematidea	-41.8461	-13.8358
Praxelis clematidea	-44.5092	-13.5669
Praxelis clematidea	-48	-15.8667
Praxelis clematidea	-41.4083	-12.4144
Praxelis clematidea	-35.0736	-6.91278
Praxelis clematidea	-47.5411	-22.1322
Praxelis clematidea	-47.9033	-22.2231
Praxelis clematidea	-48.3264	-10.0568
Praxelis clematidea	-67.87	-9.95
Praxelis clematidea	-56.5	-22.1292
Praxelis clematidea	-57.3006	-22.2278
Praxelis clematidea	-49.3317	-24.1125
Praxelis clematidea	-41.425	-4.07222
Praxelis clematidea	-41.7136	-4.12306
Praxelis clematidea	-39.0167	-16.2667
Praxelis clematidea	-64.1333	-17.4
Praxelis clematidea	-39.1667	-14.8
Praxelis clematidea	-42.6167	-19.7667
Praxelis clematidea	-43.9667	-19.8667
Praxelis clematidea	-42.3703	-5.33444
Praxelis clematidea	-42.6172	-5.5625
Praxelis clematidea	-55.4789	-23.9942
Praxelis clematidea	-36.2535	-10.0739
Praxelis clematidea	-56.8231	-27.4486
Praxelis clematidea	-63.475	-18.15
Praxelis clematidea	-65.3333	-24
Praxelis clematidea	-41.3167	-12.65
Praxelis clematidea	-63.1833	-18.1833
Praxelis clematidea	-63.93	-18.1
Praxelis clematidea	-55.5281	-24.1331
Praxelis clematidea	-40.3019	-10.5406
Praxelis clematidea	-38.4833	-12.5
Praxelis clematidea	-53.3342	-22.7331
Praxelis clematidea	-56.7505	-27.4453
Praxelis clematidea	-41.8197	-13.5956
Praxelis clematidea	-41.8197	-13.8289
Praxelis clematidea	-59.2169	-23.1311
Praxelis clematidea	-48	-23
Praxelis clematidea	-48	-23.5667
Praxelis clematidea	-63.1167	-17.4833
Praxelis clematidea	-41	-12
Praxelis clematidea	-49.6366	-25.0036
Praxelis clematidea	-48.916	-25.445
Praxelis clematidea	-44.8	-23.3667
Praxelis clematidea	-48.3047	-22.7403
Praxelis clematidea	-61.8408	-20.9058
Praxelis clematidea	-61.665	-21.1989
Praxelis clematidea	-47.8508	-24.8794
Praxelis clematidea	-60.0833	-18.0667
Praxelis clematidea	-63.1567	-17.6628
Praxelis clematidea	-62.8417	-17.6389
Praxelis clematidea	-57.5272	-25.4664
Praxelis clematidea	-55.7333	-15.4333
Praxelis clematidea	-57.8	-24.7833
Praxelis clematidea	-47.6126	-24.2349
Praxelis clematidea	-57.5406	-22.2658
Praxelis clematidea	-38.6667	-12.8833
Praxelis clematidea	-63.0778	-17.7375
Praxelis clematidea	-63.085	-17.8933
Praxelis clematidea	-38.0667	-12.35
Praxelis clematidea	-37.4483	-11.3508
Praxelis clematidea	-57.1833	-23.2667
Praxelis clematidea	-57.3333	-23.1167
Praxelis clematidea	-57.1333	-25.8667
Praxelis clematidea	-38.42	-12.9517
Praxelis clematidea	-63.17	-19.8
Praxelis clematidea	-62.25	-20.4833
Praxelis clematidea	-56.3667	-25.7167
Praxelis clematidea	-64.33	-17.27
Praxelis clematidea	-57.5333	-25.5333
Praxelis clematidea	-55.9167	-25.3667
Praxelis clematidea	-55.9167	-25.4167
Praxelis clematidea	-57.4667	-25.3333
Praxelis clematidea	-57.5	-25.5
Praxelis clematidea	-55.9167	-25.1833
Praxelis clematidea	-64.0967	-18.525
Praxelis clematidea	-64.83	-25.17
Praxelis clematidea	-57.1167	-25.2
Praxelis clematidea	-57.4	-25.6167
Praxelis clematidea	-41.85	-13.28
Praxelis clematidea	-41.85	-13.85
Praxelis clematidea	-56.3833	-16.4
Praxelis clematidea	-57.5833	-25.5
Praxelis clematidea	-63.0667	-17.7667
Praxelis clematidea	-63.0833	-17.75
Praxelis clematidea	-63.23	-17.8
Praxelis clematidea	-57.4167	-25.2833
Praxelis clematidea	-56.0167	-18.8333
Praxelis clematidea	-67.45	-16.6167
Praxelis clematidea	-57.2333	-25.15
Praxelis clematidea	-57.25	-25.13
Praxelis clematidea	-47.6492	-22.7253
Praxelis clematidea	-56.8333	-19.0667
Praxelis clematidea	-63.33	-17.32
Praxelis clematidea	-65.4289	-25.6942
Praxelis clematidea	-57.17	-25.42
Praxelis clematidea	-63.17	-17.63
Praxelis clematidea	-56.5833	-25.4667
Praxelis clematidea	-56.8333	-26.05
Praxelis clematidea	-60.3333	-20.3333
Praxelis clematidea	-57.4	-25.6333
Praxelis clematidea	-56.77	-26.02
Praxelis clematidea	-57.05	-19.2333
Praxelis clematidea	-63.53	-17.75
Praxelis clematidea	-57.2667	-25.7167
Praxelis clematidea	-56.3333	-22.3333
Praxelis clematidea	-56.9333	-25
Praxelis clematidea	-65.8864	-24.5544
Praxelis clematidea	-57.2	-25.6
Praxelis clematidea	-64.0333	-18.525
Praxelis clematidea	-63.6167	-18.15
Praxelis clematidea	-54.9336	-25.758
Praxelis clematidea	-54.5561	-25.4489
Praxelis clematidea	-54.3322	-25.2656
Praxelis clematidea	-54.55	-25.55
Praxelis clematidea	-62.15	-20.5333
Praxelis clematidea	-63.25	-17.5667
Praxelis clematidea	-41.9833	-13.5
Praxelis clematidea	-56.2833	-25.8333
Praxelis clematidea	-56.25	-25.9167
Praxelis clematidea	-55.2833	-26.1667
Praxelis clematidea	-63.2	-17.7417
Praxelis clematidea	-67.9167	-14.15
Praxelis clematidea	-61.4167	3.33333
Praxelis clematidea	-57.0167	-19.2333
Praxelis clematidea	-39.1167	-14.6833
Praxelis clematidea	-43.8	-20.2333
Praxelis clematidea	-64.7833	-21.5333
Praxelis clematidea	-57.0833	-26.7
Praxelis clematidea	-61.95	-20.7167
Praxelis clematidea	-56.5333	-22.9833
Praxelis clematidea	-55.65	-24.45
Praxelis clematidea	-57	-19.5
Praxelis clematidea	-56.9167	-17.5167
Praxelis clematidea	-67.65	-16.0333
Praxelis clematidea	-67.8	-16.3
Praxelis clematidea	-64.6169	-32.1844
Praxelis clematidea	-56.25	-25.6667
Praxelis clematidea	-64.6833	-21.9
Praxelis clematidea	-64.83	-21.53
Praxelis clematidea	-64.27	-21.42
Praxelis clematidea	-59.8333	-20.6667
Praxelis clematidea	-57.1333	-25.3
Praxelis clematidea	-36.1	-9.67
Praxelis clematidea	-36.6035	-10.0353
Praxelis clematidea	-55.9167	-25
Praxelis clematidea	-63.8621	-20.1833
Praxelis clematidea	-47.9297	-15.7797
Praxelis clematidea	-44.63	-13.33
Praxelis clematidea	-36.3675	-10.0705
Praxelis clematidea	-35.7	-6.97
Praxelis clematidea	-60.0992	-12.6942
Praxelis clematidea	-64.5836	-31.1986
Praxelis clematidea	-76.53	-8.17
Praxelis clematidea	-39.1	-13.9333
Praxelis clematidea	-59.4711	-28.6092
Praxelis clematidea	-42.5	-14.0333
Praxelis clematidea	-39.8667	-12.9
Praxelis clematidea	-39.9	-12.9
Praxelis clematidea	-47.85	-15.75
Praxelis clematidea	-46.6167	-23.6333
Praxelis clematidea	-38.5	-12.9667
Praxelis clematidea	-61.65	-21.2167
Praxelis clematidea	-44.53	-14.18
Praxelis clematidea	-54.5473	-21.8057
Praxelis clematidea	-64.3119	-27.6853
Praxelis clematidea	-48.7386	-22.9
Praxelis clematidea	-51.7667	-12.8167
Praxelis clematidea	-65.3387	-17.9398
Praxelis clematidea	-65.2983	-28.3428
Praxelis clematidea	-65.8908	-28.0706
Praxelis clematidea	-64.6586	-30.3717
Praxelis clematidea	-64.2997	-31.2669
Praxelis clematidea	-64.67	-31.5853
Praxelis clematidea	-47.15	-22.3169
Praxelis clematidea	-47.1333	-22.3
Praxelis clematidea	-64.3228	-31.3561
Praxelis clematidea	-39.1019	-12.67
Praxelis clematidea	-58.3833	-26.8667
Praxelis clematidea	-58.0833	-26.2
Praxelis clematidea	-64.3847	-31.24
Praxelis clematidea	-65.2667	-26.7333
Praxelis clematidea	-64.4	-31.35
Praxelis clematidea	-64.4828	-31.0942
Praxelis clematidea	-64.1886	-31.4203
Praxelis clematidea	-64.4908	-31.0753
Praxelis clematidea	-57.65	-25.3
Praxelis clematidea	-64.3903	-31.3561
Praxelis clematidea	-64.2769	-30.9422
Praxelis clematidea	-47.6	-16.7406
Praxelis clematidea	-39.0833	-12.5333
Praxelis clematidea	-56.95	-25.67
Praxelis clematidea	-60	-22.75
Praxelis clematidea	-59.58	-23
Praxelis clematidea	-60	-22.5
Praxelis clematidea	-63.35	-20.38
Praxelis clematidea	-54.92	-26.88
Praxelis clematidea	-63.66	-22.2
Praxelis clematidea	-54.41	-25.88
Praxelis clematidea	-58.93	-28.46
Praxelis clematidea	-58.03	-25.34
Praxelis clematidea	-55.32	-27.45
Praxelis clematidea	-64.42	-24.03
Praxelis clematidea	-64.87	-28.13
Praxelis clematidea	-64.78	-28.69
Praxelis clematidea	-59.13	-27.7
Praxelis clematidea	-64.23	-24.27
Praxelis clematidea	-54.68	-26.4
Praxelis clematidea	-55.42	-24.08
Praxelis clematidea	-60.74	-27.7
Praxelis clematidea	-64.88	-27.99
Praxelis clematidea	-58.16	-30.71
Praxelis clematidea	-58.68	-27.84
Praxelis clematidea	-58.82	-27.47
Praxelis clematidea	-56.23	-28.21
Praxelis clematidea	-63.83	-24.81
Praxelis clematidea	-65.23	-26.84
Praxelis clematidea	-60.47	-26.78
Praxelis clematidea	-64.27	-30.95
Praxelis clematidea	-65.24	-24.9
Praxelis clematidea	-65.59	-25.11
Praxelis clematidea	-58.45	-34.62
Praxelis clematidea	-56.68	-27.6
Praxelis clematidea	-57.83	-27.71
Praxelis clematidea	-65.15	-24.44
Praxelis clematidea	-56.54	-28.81
Praxelis clematidea	-64.22	-23.37
Praxelis clematidea	-65.83	-28.4
Praxelis clematidea	-65.41	-24.11
Praxelis clematidea	-65.39	-28.42
Praxelis clematidea	-64.84	-24.3
Praxelis clematidea	-65.13	-27.19
Praxelis clematidea	-65.48	-26.95
Praxelis clematidea	-58.5	-27.33
Praxelis clematidea	-58.77	-27.5
Praxelis clematidea	-58.67	-25.09
Praxelis clematidea	-65.8	-23.92
Praxelis clematidea	-65.87	-26.61
Praxelis clematidea	-64.17	-31.14
Praxelis clematidea	-65.44	-24.59
Praxelis clematidea	-65.38	-24.25
Praxelis clematidea	-55.62	-27.75
Praxelis clematidea	-64.83	-28.14
Praxelis clematidea	-54.62	-20.51
Praxelis clematidea	-64.42	-23.93
Praxelis clematidea	-58.81	-27.44
Praxelis clematidea	-58.391	-23.2362
Praxelis clematidea	-57.5344	-18.0192
Praxelis clematidea	-45.43	-23.72
Praxelis clematidea	-65.2775	-32.3125
Praxelis clematidea	-65.9139	-28.0167
Praxelis clematidea	-56.55	-27.55
Praxelis clematidea	-58.07	-27.31
Praxelis clematidea	-57.62	-27.45
Praxelis clematidea	-58.29	-27.56
Praxelis clematidea	-58.03	-28.36
Praxelis clematidea	-56.95	-28.76
Praxelis clematidea	-56.4833	-22.1
Praxelis clematidea	-57.3	-25.3
Praxelis clematidea	-57.1	-25.45
Praxelis clematidea	-55.45	-23.9
Praxelis clematidea	-55.5	-24.0833
Praxelis clematidea	-56.0167	-25.45
Praxelis clematidea	-57.0667	-25.4
Praxelis clematidea	-55.9167	-22.3167
Praxelis clematidea	-57	-25
Praxelis clematidea	-57.2167	-25.3167
Praxelis clematidea	-57.1	-22.8
Praxelis clematidea	-57.3	-25.2333
Praxelis clematidea	-56.4667	-25.6833
Praxelis clematidea	-63.6	-17.5

## Sheet: invasive areas(Guizhoou)
Species	Longitude	Latitude
Praxelis clematidea	105.5569	25.3283
Praxelis clematidea	105.5395	25.3168
Praxelis clematidea	105.5115	25.3276
Praxelis clematidea	105.4802	25.3361
Praxelis clematidea	105.4399	25.3496
Praxelis clematidea	105.4281	25.2496
Praxelis clematidea	105.6013	25.2822
Praxelis clematidea	105.5846	25.2552
Praxelis clematidea	105.4890	25.1813
Praxelis clematidea	105.4810	25.0711
Praxelis clematidea	105.4647	25.0388
Praxelis clematidea	105.4335	25.0528
Praxelis clematidea	105.4338	25.1320
Praxelis clematidea	105.4265	24.9473
Praxelis clematidea	105.3810	24.9895
Praxelis clematidea	105.2885	25.0269
Praxelis clematidea	105.2510	25.0632
Praxelis clematidea	105.3129	25.1153
Praxelis clematidea	105.3576	25.2051
Praxelis clematidea	105.0962	24.9822
Praxelis clematidea	105.0543	24.9687
Praxelis clematidea	105.8093	24.9694
Praxelis clematidea	105.8245	24.9794
Praxelis clematidea	105.8577	25.0112
Praxelis clematidea	105.8453	25.0197
Praxelis clematidea	105.8368	25.0433
Praxelis clematidea	105.8583	25.0771
Praxelis clematidea	105.9081	25.0795
Praxelis clematidea	105.9416	25.0542
Praxelis clematidea	105.8948	25.0239
Praxelis clematidea	105.7007	25.1445
Praxelis clematidea	105.6989	25.1818
Praxelis clematidea	105.6651	25.2394
Praxelis clematidea	105.6812	25.2285
Praxelis clematidea	105.7193	25.1287
Praxelis clematidea	105.7206	25.1130
Praxelis clematidea	105.7664	24.9765
Praxelis clematidea	105.7140	24.9698
Praxelis clematidea	105.7364	24.9997
Praxelis clematidea	105.7687	25.0696
Praxelis clematidea	105.6605	24.9331
Praxelis clematidea	105.6518	24.8908
Praxelis clematidea	105.6466	24.8203
Praxelis clematidea	105.6764	24.8418
Praxelis clematidea	105.6039	24.9006
Praxelis clematidea	105.5239	24.8895
Praxelis clematidea	105.5385	24.8860
Praxelis clematidea	105.5703	24.8529
Praxelis clematidea	105.7579	24.8783
Praxelis clematidea	105.7890	24.8991
Praxelis clematidea	105.7127	24.9076
Praxelis clematidea	105.6838	24.8778
Praxelis clematidea	105.7998	24.8520
Praxelis clematidea	105.8482	24.7518
Praxelis clematidea	105.8624	24.7618
Praxelis clematidea	105.7966	24.7428
Praxelis clematidea	105.7724	24.7800
Praxelis clematidea	105.7625	24.8052
Praxelis clematidea	105.8170	24.7884
Praxelis clematidea	105.8827	24.8378
Praxelis clematidea	105.9661	24.8064
Praxelis clematidea	106.0048	24.7925
Praxelis clematidea	106.0877	24.7613
Praxelis clematidea	106.1122	24.7671
Praxelis clematidea	106.0544	24.7781
Praxelis clematidea	106.0220	24.7607
Praxelis clematidea	105.9269	24.7908
Praxelis clematidea	105.8429	24.8921
Praxelis clematidea	105.9417	24.8637
Praxelis clematidea	105.8624	24.8585
Praxelis clematidea	106.0044	24.9385
Praxelis clematidea	106.0883	24.8475
Praxelis clematidea	106.1542	24.8654
Praxelis clematidea	106.1777	24.9009
Praxelis clematidea	108.8674	25.7831
Praxelis clematidea	108.9109	25.7525
Praxelis clematidea	108.6817	25.6588
Praxelis clematidea	109.1213	25.9012
Praxelis clematidea	109.0917	25.9212
Praxelis clematidea	109.0715	25.9234
Praxelis clematidea	108.0310	26.2107
Praxelis clematidea	108.0318	26.1822
Praxelis clematidea	107.9745	26.1777
Praxelis clematidea	105.6426	25.8151
Praxelis clematidea	105.3600	25.8946
Praxelis clematidea	105.6348	25.9919
Praxelis clematidea	105.6676	25.8880
Praxelis clematidea	105.6659	25.7390
Praxelis clematidea	105.5693	25.9429
Praxelis clematidea	105.5066	25.9297
Praxelis clematidea	105.6487	25.9767
Praxelis clematidea	105.5870	25.9819
Praxelis clematidea	105.4754	25.9154
Praxelis clematidea	105.4874	25.9301
Praxelis clematidea	105.5169	25.8772
Praxelis clematidea	105.3804	25.8632
Praxelis clematidea	105.4075	25.8452
Praxelis clematidea	105.4368	25.8731
Praxelis clematidea	105.7077	25.7651
Praxelis clematidea	105.6164	25.8057
Praxelis clematidea	105.6013	25.8228
Praxelis clematidea	105.4654	25.9673
Praxelis clematidea	105.4488	25.9441
Praxelis clematidea	105.4019	25.9698
Praxelis clematidea	105.4382	25.9638
Praxelis clematidea	105.3973	25.9833
Praxelis clematidea	105.5610	25.7530
Praxelis clematidea	105.5525	25.7595
Praxelis clematidea	105.5658	25.9971
Praxelis clematidea	105.5714	25.9015
Praxelis clematidea	105.5979	25.7862
Praxelis clematidea	105.7367	25.6806
Praxelis clematidea	105.7010	25.6850
Praxelis clematidea	105.5818	25.8087
Praxelis clematidea	105.6092	25.7300
Praxelis clematidea	105.6438	25.7543
Praxelis clematidea	105.6744	25.6687
Praxelis clematidea	105.6349	25.7065
Praxelis clematidea	105.6400	25.7698
Praxelis clematidea	105.5909	25.7973
Praxelis clematidea	105.5950	25.9643
Praxelis clematidea	105.3276	25.9925
Praxelis clematidea	105.3856	25.9712
Praxelis clematidea	105.6708	25.9397
Praxelis clematidea	105.6379	25.8594
Praxelis clematidea	105.6865	25.8450
Praxelis clematidea	105.6477	25.8497
Praxelis clematidea	105.7014	25.8108
Praxelis clematidea	105.5841	25.9229
Praxelis clematidea	105.6608	25.8531
Praxelis clematidea	105.3193	25.9614
Praxelis clematidea	106.7715	25.9596
Praxelis clematidea	106.5255	25.7147
Praxelis clematidea	106.7074	26.1963
Praxelis clematidea	106.7305	26.2222
Praxelis clematidea	106.7453	26.2409
Praxelis clematidea	106.7256	26.2322
Praxelis clematidea	106.6946	26.2127
Praxelis clematidea	106.6886	26.2011
Praxelis clematidea	106.8516	25.9463
Praxelis clematidea	107.7725	25.2259
Praxelis clematidea	105.2014	26.0805
Praxelis clematidea	105.2494	26.0934
Praxelis clematidea	105.2379	26.0566
Praxelis clematidea	104.9420	25.9813
Praxelis clematidea	107.3170	25.8116
Praxelis clematidea	106.7602	25.6209
Praxelis clematidea	104.8955	25.7769
Praxelis clematidea	104.9656	25.7997
Praxelis clematidea	104.9287	25.8436
Praxelis clematidea	104.9488	25.8486
Praxelis clematidea	105.0871	25.7799
Praxelis clematidea	105.0788	25.7624
Praxelis clematidea	105.1039	25.9157
Praxelis clematidea	104.8729	25.3887
Praxelis clematidea	104.9246	25.3530
Praxelis clematidea	105.8501	26.4141
Praxelis clematidea	105.7112	26.4078
Praxelis clematidea	105.7721	26.2053
Praxelis clematidea	105.5485	26.3415
Praxelis clematidea	105.7690	26.1856
Praxelis clematidea	105.5644	26.3212
Praxelis clematidea	105.4964	26.3207
Praxelis clematidea	105.5178	26.3284
Praxelis clematidea	105.5909	26.3628
Praxelis clematidea	105.6999	26.2488
Praxelis clematidea	105.5758	26.2412
Praxelis clematidea	105.6629	26.3301
Praxelis clematidea	105.6137	26.2301
Praxelis clematidea	105.7048	26.4218
Praxelis clematidea	105.1547	26.0715
Praxelis clematidea	105.1246	26.1408
Praxelis clematidea	105.0988	25.8200
Praxelis clematidea	105.1011	25.6136
Praxelis clematidea	105.1630	26.1395
Praxelis clematidea	105.1593	26.1240
Praxelis clematidea	105.1834	26.0912
Praxelis clematidea	105.0980	25.8048
Praxelis clematidea	105.1247	25.7931
Praxelis clematidea	105.2256	25.8005
Praxelis clematidea	105.3341	25.7531
Praxelis clematidea	105.3014	25.7866
Praxelis clematidea	105.2515	25.7925
Praxelis clematidea	105.1328	25.9664
Praxelis clematidea	105.1323	26.0169
Praxelis clematidea	105.1807	26.0300
Praxelis clematidea	105.3691	25.8605
Praxelis clematidea	105.3459	25.8621
Praxelis clematidea	105.2761	25.9171
Praxelis clematidea	105.1186	25.6524
Praxelis clematidea	105.2036	25.9472
Praxelis clematidea	105.2269	25.9608
Praxelis clematidea	105.2542	25.9640
Praxelis clematidea	105.2329	25.9316
Praxelis clematidea	105.1795	25.8789
Praxelis clematidea	105.2668	25.6688
Praxelis clematidea	105.2947	25.6798
Praxelis clematidea	108.1475	25.8362
Praxelis clematidea	104.7894	26.3046
Praxelis clematidea	104.6958	26.3639
Praxelis clematidea	104.8502	26.7726
Praxelis clematidea	104.9942	26.6939
Praxelis clematidea	105.2179	26.4796
Praxelis clematidea	104.7152	26.2125
Praxelis clematidea	105.0549	26.6981
Praxelis clematidea	105.1072	26.3973
Praxelis clematidea	104.7624	26.1585
Praxelis clematidea	104.6851	26.2907
Praxelis clematidea	105.2087	26.4925
Praxelis clematidea	105.1347	26.2194
Praxelis clematidea	105.0072	26.2892
Praxelis clematidea	104.7213	26.2856
Praxelis clematidea	105.0606	26.4028
Praxelis clematidea	104.8887	26.7321
Praxelis clematidea	106.1697	25.0866
Praxelis clematidea	106.3294	25.2834
Praxelis clematidea	106.4667	25.1078
Praxelis clematidea	106.1405	25.0360
Praxelis clematidea	106.1959	25.0326
Praxelis clematidea	106.2188	25.0567
Praxelis clematidea	106.0026	25.0958
Praxelis clematidea	106.0011	25.0744
Praxelis clematidea	105.9681	25.1110
Praxelis clematidea	105.9754	25.0868
Praxelis clematidea	106.1161	25.2924
Praxelis clematidea	106.1007	25.2436
Praxelis clematidea	106.1354	25.1758
Praxelis clematidea	106.0947	25.1861
Praxelis clematidea	106.0224	25.3733
Praxelis clematidea	105.9854	25.4101
Praxelis clematidea	105.9505	25.3369
Praxelis clematidea	105.9908	25.3268
Praxelis clematidea	106.4671	25.2041
Praxelis clematidea	106.4605	25.2363
Praxelis clematidea	106.1071	25.1210
Praxelis clematidea	106.0639	25.2044
Praxelis clematidea	106.3124	25.1384
Praxelis clematidea	106.3382	25.1019
Praxelis clematidea	106.3640	25.1666
Praxelis clematidea	105.9654	25.1792
Praxelis clematidea	105.9088	25.1934
Praxelis clematidea	105.9861	25.2229
Praxelis clematidea	105.9992	25.1960
Praxelis clematidea	106.3003	25.3122
Praxelis clematidea	106.3013	25.1725
Praxelis clematidea	106.2328	25.1655
Praxelis clematidea	106.2095	25.1457
Praxelis clematidea	106.0695	25.4127
Praxelis clematidea	105.9741	25.4996
Praxelis clematidea	105.9940	25.5142
Praxelis clematidea	106.0010	25.4971
Praxelis clematidea	106.0254	25.4852
Praxelis clematidea	106.4000	25.0602
Praxelis clematidea	106.4656	25.0468
Praxelis clematidea	106.5153	25.0689
Praxelis clematidea	106.0977	25.1587
Praxelis clematidea	106.0696	25.4822
Praxelis clematidea	105.0983	25.4853
Praxelis clematidea	105.2953	25.3976
Praxelis clematidea	105.4851	25.7306
Praxelis clematidea	104.6739	25.3084
Praxelis clematidea	104.9168	25.1214
Praxelis clematidea	104.9467	25.1658
Praxelis clematidea	104.9879	25.1361
Praxelis clematidea	104.9598	25.1266
Praxelis clematidea	104.9549	25.0820
Praxelis clematidea	104.8563	25.1392
Praxelis clematidea	104.7664	25.1728
Praxelis clematidea	104.6925	24.9533
Praxelis clematidea	104.8925	24.8266
Praxelis clematidea	104.8461	24.8081
Praxelis clematidea	104.8867	24.7821
Praxelis clematidea	104.9089	24.7990
Praxelis clematidea	105.0257	24.8566
Praxelis clematidea	105.0166	24.8964
Praxelis clematidea	104.9623	24.8348
Praxelis clematidea	104.9746	24.8150
Praxelis clematidea	104.9635	24.8523
Praxelis clematidea	104.7969	24.8010
Praxelis clematidea	104.7947	24.7202
Praxelis clematidea	104.8239	24.7210
Praxelis clematidea	104.7271	24.6669
Praxelis clematidea	104.6675	24.7187
Praxelis clematidea	105.6324	25.4440
Praxelis clematidea	105.6465	25.4597
Praxelis clematidea	105.6388	25.4140
Praxelis clematidea	105.7247	25.3912
Praxelis clematidea	105.7593	25.3778
Praxelis clematidea	105.7429	25.3391
Praxelis clematidea	105.7878	25.3739
Praxelis clematidea	105.7504	25.4190
Praxelis clematidea	105.7523	25.4389
Praxelis clematidea	105.5980	25.4513
Praxelis clematidea	105.8331	25.4292
Praxelis clematidea	105.8473	25.4025
Praxelis clematidea	105.8825	25.4105
Praxelis clematidea	105.8425	25.3654
Praxelis clematidea	105.7643	25.2880
Praxelis clematidea	105.7651	25.2464
Praxelis clematidea	105.7834	25.2142
Praxelis clematidea	105.8489	25.1675
Praxelis clematidea	105.8838	25.1391
Praxelis clematidea	105.8966	25.1809
Praxelis clematidea	105.8530	25.2105
Praxelis clematidea	105.8242	25.2460
Praxelis clematidea	105.8075	25.2682
Praxelis clematidea	105.5886	25.3740
Praxelis clematidea	105.5800	25.3822
Praxelis clematidea	105.6152	25.3478
Praxelis clematidea	105.6812	25.2981
Praxelis clematidea	105.6746	25.3310
Praxelis clematidea	105.6876	25.5508
Praxelis clematidea	105.6917	25.5276
Praxelis clematidea	105.6090	25.6603
Praxelis clematidea	105.6628	25.6625
Praxelis clematidea	105.9241	25.5194
Praxelis clematidea	105.8900	25.5289
Praxelis clematidea	105.7917	25.5060
Praxelis clematidea	105.8606	25.5619
Praxelis clematidea	105.8043	25.4706
Praxelis clematidea	104.8125	26.7348
Praxelis clematidea	104.7897	26.7134
Praxelis clematidea	106.0531	25.6920
Praxelis clematidea	105.9801	25.8043
Praxelis clematidea	105.9628	25.8073
Praxelis clematidea	106.2853	25.6528
Praxelis clematidea	106.2536	25.4771
Praxelis clematidea	106.1151	25.9241
Praxelis clematidea	106.2704	25.8909
Praxelis clematidea	106.1342	25.9288
Praxelis clematidea	106.2221	25.9078
Praxelis clematidea	105.9753	25.7266
Praxelis clematidea	106.0065	25.7871
Praxelis clematidea	106.0027	25.7137
Praxelis clematidea	106.3300	25.5413
Praxelis clematidea	106.3142	25.6020
Praxelis clematidea	106.0900	25.8028
Praxelis clematidea	106.0668	25.8236
Praxelis clematidea	106.0834	25.8321
Praxelis clematidea	106.2315	25.8750
Praxelis clematidea	106.1140	25.7044
Praxelis clematidea	106.1522	25.6171
Praxelis clematidea	106.1862	25.6147
Praxelis clematidea	106.1712	25.6376
Praxelis clematidea	106.1799	25.5859
Praxelis clematidea	106.1573	25.6049
Praxelis clematidea	106.0899	25.8794
Praxelis clematidea	106.0340	25.7106
Praxelis clematidea	105.9941	25.6696
Praxelis clematidea	106.1377	25.6518
Praxelis clematidea	106.1043	25.6440
Praxelis clematidea	106.0981	25.6737
Praxelis clematidea	106.0668	25.6128
Praxelis clematidea	105.9453	25.6954
Praxelis clematidea	106.2376	25.4526
Praxelis clematidea	106.2456	25.5804
Praxelis clematidea	106.2532	25.4653
Praxelis clematidea	106.2512	25.5559
Praxelis clematidea	106.1817	25.6673
Praxelis clematidea	106.2599	25.6637
Praxelis clematidea	106.2195	25.6313
Praxelis clematidea	106.3124	25.4789
Praxelis clematidea	106.3695	25.4770
Praxelis clematidea	106.3346	25.5241
Praxelis clematidea	106.1392	25.8902
Praxelis clematidea	106.1922	25.8403
Praxelis clematidea	106.1869	25.8117
Praxelis clematidea	105.9632	25.8390
Praxelis clematidea	106.2571	25.9649
Praxelis clematidea	106.2336	25.9303
Praxelis clematidea	106.2583	25.9811
Praxelis clematidea	106.2442	25.9145
Praxelis clematidea	106.2566	25.8924
Praxelis clematidea	108.8470	25.8930
Praxelis clematidea	108.8933	25.7434
Praxelis clematidea	108.9439	25.8035
Praxelis clematidea	109.0453	25.8384
Praxelis clematidea	108.5191	25.5820
Praxelis clematidea	107.8255	26.1719
Praxelis clematidea	107.8688	26.3999
Praxelis clematidea	108.0213	26.1981
Praxelis clematidea	107.8132	26.3148
Praxelis clematidea	108.0500	26.1177
Praxelis clematidea	107.8742	26.1867
Praxelis clematidea	108.3666	25.8550
Praxelis clematidea	108.5268	26.1226
Praxelis clematidea	108.2721	25.8610
Praxelis clematidea	108.5175	25.9422
Praxelis clematidea	108.3272	25.7685
Praxelis clematidea	108.3536	26.0849
Praxelis clematidea	108.4156	26.1437
Praxelis clematidea	108.2583	26.0131
Praxelis clematidea	108.2314	26.1682
Praxelis clematidea	108.1647	25.8419
Praxelis clematidea	108.6819	26.0471
Praxelis clematidea	108.6025	26.1833
Praxelis clematidea	108.5510	26.0187
Praxelis clematidea	107.6456	26.0767
Praxelis clematidea	107.4677	26.0456
Praxelis clematidea	107.5216	25.8232
Praxelis clematidea	107.5446	25.8744
Praxelis clematidea	107.4996	25.6147
Praxelis clematidea	107.5834	25.9669
Praxelis clematidea	106.8275	26.1072
Praxelis clematidea	106.5674	25.8415
Praxelis clematidea	106.4904	25.9344
Praxelis clematidea	106.4984	25.8230
Praxelis clematidea	106.7929	25.8064
Praxelis clematidea	107.8214	25.3654
Praxelis clematidea	108.1703	25.4953
Praxelis clematidea	107.8980	25.2441
Praxelis clematidea	108.0662	25.3881
Praxelis clematidea	107.8246	25.1626
Praxelis clematidea	107.8676	25.4075
Praxelis clematidea	106.5550	25.4169
Praxelis clematidea	106.7839	25.2275
Praxelis clematidea	106.6172	25.1668
Praxelis clematidea	106.7255	25.4233
Praxelis clematidea	106.6038	25.3256
Praxelis clematidea	106.8520	25.5007
Praxelis clematidea	107.1973	25.6338
Praxelis clematidea	107.3060	25.8250
Praxelis clematidea	107.4122	25.7799
Praxelis clematidea	106.8586	25.7186
Praxelis clematidea	107.3235	25.8443
Praxelis clematidea	106.7769	25.6584
Praxelis clematidea	106.9705	25.7704
Praxelis clematidea	107.1337	25.8638
Praxelis clematidea	107.0826	25.9203
Praxelis clematidea	107.3538	25.6952
Praxelis clematidea	107.8052	25.9547
Praxelis clematidea	107.8587	25.9683
Praxelis clematidea	106.2543	25.5047
Praxelis clematidea	106.3319	25.8117
Praxelis clematidea	106.7038	25.5005
Praxelis clematidea	106.5923	25.3116
Praxelis clematidea	106.6527	25.3374
Praxelis clematidea	106.6426	25.3398
Praxelis clematidea	106.6155	25.3368
Praxelis clematidea	106.9406	25.4805
Praxelis clematidea	106.9351	25.4272
Praxelis clematidea	106.6494	25.4309
Praxelis clematidea	106.6934	25.4255
Praxelis clematidea	106.9125	25.5315
Praxelis clematidea	107.4518	25.9901
Praxelis clematidea	105.1119	26.3782
Praxelis clematidea	105.0179	26.3383
Praxelis clematidea	105.0057	26.3895
Praxelis clematidea	105.0624	26.4506
Praxelis clematidea	105.0259	26.3802
Praxelis clematidea	104.8552	25.8732
Praxelis clematidea	105.1366	26.2689
Praxelis clematidea	105.1722	26.2238
Praxelis clematidea	104.8762	25.8205
